# Supplementary material for: Role of Vitamin D in Oral Lichen Planus: A Case Control Study
Source: Nutrients. 2024 Aug 19;16(16):2761. doi: 10.3390/nu16162761 (PMC11357441; doi:10.3390/nu16162761)
Supplement: Supplementary file 1 [file nutrients-16-02761-s001.zip]

Archive with 1 entries (1 files):
- nutrients-3153731-supplementary.pdf
